# Supplementary material for: Multifunctional PLA/Gelatin Bionanocomposites for Tailored Drug Delivery Systems
Source: Pharmaceutics. 2022 May 27;14(6):1138. doi: 10.3390/pharmaceutics14061138 (PMC9227928; doi:10.3390/pharmaceutics14061138)
Supplement: Supplementary file 1 [file pharmaceutics-14-01138-s001.zip]

Archive with 1 entries (1 files):
- pharmaceutics-1652667-supplementary.pdf
